# Supplementary material for: Unintended Genomic Outcomes in Current and Next Generation GM Techniques: A Systematic Review
Source: Plants (Basel). 2022 Nov 7;11(21):2997. doi: 10.3390/plants11212997 (PMC9655061; doi:10.3390/plants11212997)
Supplement: Supplementary file 1 [file plants-11-02997-s001.zip]

Archive with 4 entries (4 files):
- Online Resource S1 - Keywords used for literature search.pdf
- Online Resource S2-List of articles.xlsx
- Online Resource S3 - Genomic Outcomes.pdf
- Online Resource S4- Analytical methods.xlsx
