# Supplementary material for: Unintended Genomic Outcomes in Current and Next Generation GM Techniques: A Systematic Review
Source: Plants (Basel). 2022 Nov 7;11(21):2997. doi: 10.3390/plants11212997 (PMC9655061; doi:10.3390/plants11212997)
Supplement: Supplementary file 1 [file plants-11-02997-s001.zip › Online Resource S2-List of articles.xlsx]

## Sheet: Sheet1
Title of paper	Authors	Year	Journal	DOI	Plant
Long-term T-DNA insert stability and transgene expression consistency in field propagated sugarcane	Kerry Hosmer Caffall, Chengkun He, Michele Smith-Jones, Kristin Mayo, Pearl Mai, Shujie Dong, John Ke, Erik Dunder, Michele Yarnall, Rachel Whinna, Joe DeMaio, Weining Gu, Judith Sheldon, Martin Allen, Tricia Costello, Kristin Setliff, Rakesh Jain, Ada Snyder, Clark Lovelady, Eric Rawls, Eric Palmer, Yan Zhang, Nicholas Bate, Liang Shi, Ian Jepson	2017	Plant Molecular Biology	10.1007/s11103-016-0572-6	sugarcane (Sachharum sp.)
Pervasive read-through transcription of T-DNAs is frequent in tobacco BY-2 cells and can effectively induce silencing	Vojtěch Čermák and Lukáš Fischer	2018	BMC Plant Biology	10.1186/s12870-018-1482-3	tobacco (Nicotiana tabacum)
Poly (ADP-ribose) polymerase inhibitor 3-methoxybenzamide enhances in vitro plant growth, microtuberization, and transformation efficiency of blue potato (Solanum tuberosum L. subsp. andigenum)	Venkateswari J. Chetty, Dora J. García, Javier Narváez-Vásquez, Martha L. Orozco-Cárdenas	2020	In Vitro Cellular & Developmental Biology - Plant	10.1007/s11627-020-10086-9	potato (Solanum tuberosum), Solanum tuberosum L. subsp. andigenum
Developing of transgenic glyphosate-tolerant Indica restorer line with commercial application potential	Ying Cui, Changyan Li, Fei Zhou, Hao Chen, Wei Zhang, Weihua Ma and Yongjun Lin	2020	Molecular Breeding	10.1007/s11032-020-01124-w	rice (Oryza sativa)
Use of DoE methodology to optimize the regeneration of high-quality, single-copy transgenic Zea mays L. (maize) plants	Uyen Cao Chu, Jeffrey Adelberg, Keith Lowe and Todd J. Jones	2019	In Vitro Cellular & Developmental Biology - Plant	10.1007/s11627-019-10002-w	maize (Zea mays)
CRISPR-Cas9 mediated targeted disruption of FAD2–2 microsomal omega-6 desaturase in soybean (Glycine max.L)	Noor al Amin, Naveed Ahmad, Nan Wu, Xiumin Pu, Tong Ma, Yeyao Du, Xiaoxue Bo, Nan Wang, Rahat Sharif and Piwu Wang	2019	BMC Biotechnology	10.1186/s12896-019-0501-2	soybean (Glycine max)
Regeneration of Solanum tuberosum Plants from Protoplasts Induces Widespread Genome Instability	Michelle Fossi, Kirk Amundson, Sundaram Kuppu, Anne Britt, Luca Comai	2019	Plant Physiology	10.1104/pp.18.00906	potato (Solanum tuberosum)
Unintended effects of transgenic rice revealed by transcriptome and metabolism	Wei Fu,Chenguang Wang,Wenjie Xu,Pengyu Zhu,Yun Lu,Shuang Wei,Xiyang Wu,Yuping Wu,Yiqiang Zhao, Shuifang Zhu	2019	GM Crops & Food	10.1080/21645698.2019.1598215	rice (Oryza sativa)
Characterization of Transgenic Kalanchoë and Petunia with Organ-Specific Expression of GUS or GA 2 ox Genes Led by the Deletion BOX-I Version (dBI) of the PAL1 Promoter	Joanna Maria Gargul, Heiko Mibus, Margrethe Serek	2017	Journal of Plant Growth Regulation	Journal of Plant Growth Regulation	petunia (Petunia hybrida), Kalanchoë blossfeldiana
Production of functional recombinant cyclic citrullinated peptide monoclonal antibody in transgenic rice cell suspension culture	Do Van Giap, Jae-Wan Jung, Nan-Sun Kim	2019	Transgenic Research	10.1007/s11248-019-00113-w	rice (Oryza sativa)
Constitutive expression of Asparaginase in Gossypium hirsutum triggers insecticidal activity against Bemisia tabaci	Ambreen Gul, Ghulam Hussain, Adnan Iqbal, Abdul Qayyum Rao, Salah ud Din, Aneela Yasmeen, Naila Shahid, Ammara Ahad, Ayesha Latif, Saira Azam, Tahir Rehman Samiullah, Samina Hassan, Ahmad Ali Shahid, Tayyab Husnain	2020	Scientific Reports	10.1038/s41598-020-65249-w	Gossypium hirsutum
An efficient and reproducible Agrobacterium-mediated transformation method for hexaploid wheat (Triticum aestivum L.)	Sadiye Hayta, Mark A. Smedley, Selcen U. Demir, Robert Blundell, Alison Hinchliffe, Nicola Atkinson, Wendy A. Harwood	2019	Plant Methods	10.1186/s13007-019-0503-z	wheat
An intronless sucrose:fructan-6-fructosyltransferase (6-SFT) gene from Dasypyrum villosum enhances abiotic tolerance in tobacco	X. L. He, J. W. Wang, W. X. Li, Z. Z. Chen, J. Wu, J. X. Zhao, J. N. Su, Z. H. Wang, X. H. Chen	2016	Biologia Plantarum	10.1007/s10535-016-0696-1	tobacco (Nicotiana tabacum)
Acquirement of CRY8DB Transgenic Tall Fescue (Festuca arundinaceaSchreb.) by Agrobacterium tumefaciens to Develop Resistance Against Pentodon idiota Herbest	Hamid Reza Hosseini, Hassan Salehi, Mahmood Alichi	2019	Molecular Biotechnology	10.1007/s12033-019-00183-5	Festuca arundinacea
The complex architecture and epigenomic impact of plant T-DNA insertions	Florian Jupe ,Angeline C. Rivkin ,Todd P. Michael ,Mark Zander ,S. Timothy Motley,Justin P. Sandoval,R. Keith Slotkin,Huaming Chen,Rosa Castanon,Joseph R. Nery,Joseph R. Ecker	2019	Plos genetics	10.1371/journal.pgen.1007819	Arabidopsis thaliana
CRISPR/Cas9-mediated efficient targeted mutagenesis has the potential to accelerate the domestication of Coffea canephora	Jean‐Christophe Breitler, Eveline Dechamp, Claudine Campa, Leonardo Augusto Zebral Rodrigues, Romain Guyot, Pierre Marraccini, Hervé Etienne	2018	Plant Cell, Tissue and Organ Culture (PCTOC)	10.1007/s11240-018-1429-2	coffee (Coffea canephora)
An Agrobacterium-delivered CRISPR/Cas9 system for high-frequency targeted mutagenesis in maize	Si Nian Char, Anjanasree K. Neelakandan, Hartinio Nahampun, Bronwyn Frame, Marcy Main, Martin H. Spalding, Philip W. Becraft, Blake C. Meyers, Virginia Walbot, Kan Wang and Bing Yang	2017	Plant Biotechnology Journal	10.1111/pbi.12611	maize (Zea mays)
Pea p68, a DEAD-box helicase, enhances salt tolerance in marker-free transgenic plants of soybean [Glycine max (L.) Merrill]	Sivabalan Karthik, Narendra Tuteja, Andy Ganapathi, Markandan Manickavasagam	2019	3 Biotech	10.1007/s13205-018-1553-z	soybean (Glycine max)
Confirmation of Drought Tolerance of Ectopically Expressed AtABF3 Gene in Soybean	Hye Jeong Kim, Hyun Suk Cho, Jung Hun Pak, Tackmin Kwon, Jai-Heon Lee, Doh-Hoon Kim, Dong Hee Lee, Chang-Gi Kim,Young-Soo Chung	2018	Molecules ans cells	10.14348/molcells.2018.2254	soybean (Glycine max)
Transcriptome profiling of transgenic potato plants provides insights into variability caused by plant transformation	Dae Kwan Ko, Satya Swathi Nadakuduti, David S. Douches, C. Robin Buell	2018	PlosOne	10.1371/journal.pone.0206055	potato (Solanum tuberosum)
Transgenic cowpea plants expressing Bacillus thuringiensis Cry2Aa insecticidal protein imparts resistance to Maruca vitrata legume pod borer	Anil Kumar, Ranjana Jaiwal, Rohini Sreevathsa, Darshna Chaudhary, Pawan K. Jaiwal	2021	Plant Cell Reports	10.1007/s00299-020-02657-2	cowpea (Vigna unguiculata)
Low-temperature pretreatment of explants and high maltose concentration during callus culture improves particle- bombardment-mediated stable transgene expression in common wheat	Fumitaka Abe, Shingo Nakamura, Masahiko Moria, Ikuo Ashikawa	2020	Plant Biotechnology	10.5511/plantbiotechnology.19.1216d	common wheat (Triticum aestivum)
Application of droplet digital PCR to determine copy number of endogenous genes and transgenes in sugarcane	Yue Sun, Priya Aiyar Joyce	2017	Plant Cell Reports	10.1007/s00299-017-2193-1	sugarcane (Sachharum sp.)
Development and drought tolerance assay of marker-free transgenic rice with OsAPX2 using biolistic particle-mediated co-transformation	Dan Feng, Yanwei Wang, Jinxia Wu, Tiegang Lu, Zhiguo Zhang	2017	The Crop Journal	10.1016/j.cj.2017.04.001	rice (Oryza sativa)
Particle Bombardment of the cry2A Gene Cassette Induces Stem Borer Resistance in Sugarcane	Shiwu Gao, Yingying Yang, Liping Xu , Jinlong Guo, Yachun Su, Qibin Wu, Chunfeng Wang and Youxiong Que	2018	International Journal of Molecular Sciences	10.3390/ijms19061692	sugarcane (Sachharum sp.)
Plastid‐expressed Bacillus thuringiensis (Bt) cry3Bb confers high mortality to a leaf eating beetle in poplar	Shijing Xu, Yiqiu Zhang, Shengchun Li, Ling Chang, Yuyong Wu, Jiang Zhang	2020	Plant Cell Reports	10.1007/s00299-019-02492-0	poplar (Populus sp.)
A biolistic-based genetic transformation system applicable to a broad-range of sugarcane and energycane varieties	Manikandan Ramasamy, Victoria Mora, Mona B. Damaj, Carmen S. Padilla, Ninfa Ramos, Denise Rossi, Nora Solís-Gracia, Carol Vargas-Bautista, Sonia Irigoyen, Jorge A. DaSilva, T. Erik Mirkov & Kranthi K. Mandadi	2018	GM Crops & Food	10.1080/21645698.2018.1553836	sugarcane (Sachharum sp.)
Genome-Scale Sequence Disruption Following Biolistic Transformation in Rice and Maize	Jianing Liu, Natalie J. Nannas, Fang-fang Fu, Jinghua Shi, Brooke Aspinwall, Wayne A. Parrott and R. Kelly Dawe	2019	The Plant Cell	10.1105/tpc.18.00613	rice (Oryza sativa)
Genome-Scale Sequence Disruption Following Biolistic Transformation in Rice and Maize	Jianing Liu, Natalie J. Nannas, Fang-fang Fu, Jinghua Shi, Brooke Aspinwall, Wayne A. Parrott and R. Kelly Dawe	2019	The Plant Cell	10.1105/tpc.18.00613	maize (Zea mays)
Lycopene Is Enriched in Tomato Fruit by CRISPR/Cas9-Mediated Multiplex Genome Editing	Xindi Li, Yanning Wang, Sha Chen, Huiqin Tian, Daqi Fu, Benzhong Zhu, Yunbo Luo and Hongliang Zhu	2018	Frontiers in Plant Science	10.3389/fpls.2018.00559	tomato (Lycopersicon esculentum)
Demonstration of highly efficient dual gRNA CRISPR/Cas9 editing of the homeologous GmFAD2–1A and GmFAD2–1B genes to yield a high oleic, low linoleic and α-linolenic acid phenotype in soybean	Phat T. Do, Cuong X. Nguyen, Hien T. Bui, Ly T. N. Tran, Gary Stacey, Jason D. Gillman, Zhanyuan J. Zhang and Minviluz G. Stacey	2019	BMC Plant Biology	10.1186/s12870-019-1906-8	soybean (Glycine max)
Arabidopsis glutamate:glyoxylate aminotransferase 1 (Ler) mutants generated by CRISPR/Cas9 and their characteristics	Yaping Liang, Xiuying Zeng, Xinxiang Peng, Xuewen Hou	2018	Transgenic Research	10.1007/s11248-017-0052-z	Arabidopsis thaliana
Efficient generation of stable, heritable gene edits in wheat using CRISPR/Cas9	Rhian M Howells, Melanie Craze, Sarah Bowden and Emma J Wallington	2018	BMC Plant Biology	10.1186/s12870-018-1433-z	wheat (Triticum aestivm)
Efficient generation of stable, heritable gene edits in wheat using CRISPR/Cas9	Rhian M Howells, Melanie Craze, Sarah Bowden and Emma J Wallington	2018	BMC Plant Biology	10.1186/s12870-018-1433-z	wheat (Triticum aestivm)
Efficient generation of stable, heritable gene edits in wheat using CRISPR/Cas9	Rhian M Howells, Melanie Craze, Sarah Bowden and Emma J Wallington	2018	BMC Plant Biology	10.1186/s12870-018-1433-z	wheat (Triticum aestivm)
Creation of Early Flowering Germplasm of Soybean by CRISPR/ Cas9 Technology	Jianan Han, Bingfu Guo, Yong Guo, Bo Zhang, Xiaobo Wang and Li-Juan Qiu	2019	Frontiers in Plant Science	10.3389/fpls.2019.01446	soybean (Glycine max)
Targeted Mutagenesis of the Rice FW 2.2-Like Gene Family Using the CRISPR/Cas9 System Reveals OsFWL4 as a Regulator of Tiller Number and Plant Yield in Rice	Qingsong Gao, Gang Li, Hui Sun, Ming Xu, Huanhuan Wang, Jianhui Ji, Di Wang, Caiyong Yuan, and Xiangxiang Zhao	2020	International Journal of Molecular Sciences	doi:10.3390/ijms21030809	rice (Oryza sativa)
Highly Efficient and Heritable Targeted Mutagenesis in Wheat via the Agrobacterium tumefaciens-Mediated CRISPR/Cas9 System	Shujuan Zhang, Rongzhi Zhang, Jie Gao, Tiantian Gu, Guoqi Song, Wei Li, Dandan Li, Yulian Li and Genying Li	2019	International Journal of Molecular Sciences	doi:10.3390/ijms20174257	wheat (Triticum aestivm)
CRISPR/Cas9-mediated mutagenesis of homologous genes in Chinese kale	Bo Sun, Aihong Zheng, Min Jiang, Shengling Xue, Qiao Yuan, Leiyu Jiang, Qing Chen, Mengyao Li, Yan Wang, Yong Zhang, Ya Luo, Xiaorong Wang, Fen Zhang & Haoru Tang	2018	Scientific Reports	DOI:10.1038/s41598-018-34884-9	Chinese kale (Brassica oleracea var. alboglabra)
Tissue‐Specific CRISPR/Cas9 System of Cotton Pollen with GhPLIMP2b and GhMYB24 Promoters	Jianfeng Lei · Peihong Dai · Jiyang Li · Mi Yang · Xiuqin Li · Wanqi Zhang · Guantong Zhou · Wangzhen Guo · Xiaodong Liu	2021	Journal of Plant Biology	https://doi.org/10.1007/s12374-020-09272-4	cotton (Gossypium hirsutum)
CRISPR/Cas9 Guided Mutagenesis of Grain Size 3 Confers Increased Rice (Oryza sativa L.) Grain Length by Regulating Cysteine Proteinase Inhibitor and Ubiquitin-Related Proteins	Babar Usman, Neng Zhao, Gul Nawaz, Baoxiang Qin, Fang Liu, Yaoguang Liu and Rongbai Li	2021	International Journal of Molecular Sciences	https://doi.org/10.3390/ijms22063225	rice (Oryza sativa)
Epigenetic Footprints of CRISPR/ Cas9-Mediated Genome Editing in Plants	Jun Hyung Lee, Mitra Mazarei, Alexander C. Pfotenhauer, Aubrey B. Dorrough, Magen R. Poindexter, Tarek Hewezi, Scott C. Lenaghan, David E. Graham and C. Neal Stewart Jr.	2020	Frontiers in Plant Science	doi: 10.3389/fpls.2019.01720	Arabidopsis thaliana
CRISPR/Cas9-mediated efficient targeted mutagenesis in grape in the first generation	Xianhang Wang, Mingxing Tu, Dejun Wang, Jianwei Liu, Yajuan Li, Zhi Li, Yuejin Wang and Xiping Wang	2018	Plant Biotechnology Journal	doi: 10.1111/pbi.12832	grape (Vitis vinifera)
Efficient genome editing of Brassica campestris based on the CRISPR/ Cas9 system	Xingpeng Xiong · Weimiao Liu · Jianxia Jiang · Liai Xu · Li Huang · Jiashu Cao	2019	Molecular Genetics and Genomics	https://doi.org/10.1007/s00438-019-01564-w	Brassica campestris
Targeted mutagenesis using the Agrobacterium tumefaciens-mediated CRISPR-Cas9 system in common wheat	Shujuan Zhang, Rongzhi Zhang, Guoqi Song, Jie Gao, Wei Li, Xiaodong Han, Mingli Chen, Yulian Li and Genying Li	2018	BMC Plant Biology	https://doi.org/10.1186/s12870-018-1496-x RESEARCH ARTICLE Targeted mutagenesis using the Agrobacterium tumefaciens-mediated CRISPR-Cas9 system in common wheat Open Access	wheat (Triticum aestivm)
Targeted mutagenesis using the Agrobacterium tumefaciens-mediated CRISPR-Cas9 system in common wheat	Shujuan Zhang, Rongzhi Zhang, Guoqi Song, Jie Gao, Wei Li, Xiaodong Han, Mingli Chen, Yulian Li and Genying Li	2018	BMC Plant Biology	https://doi.org/10.1186/s12870-018-1496-x	wheat (Triticum aestivm)
Reduced fire blight susceptibility in apple cultivars using a high-efficiency CRISPR/Cas9-FLP/FRT-based gene editing system	Valerio Pompili , Lorenza Dalla Costa, Stefano Piazza, Massimo Pindo and Mickael Malnoy	2020	Plant Biotechnology Journal	10.1111/pbi.13253	apple (Malus x Domestica)
Development of an Agrobacterium-delivered CRISPR/Cas9 system for wheat genome editing	Zhengzhi Zhang, Lei Hua, Ajay Gupta, David Tricoli, Keith J. Edwards, Bing Yang and Wanlong Li	2019	Plant Biotechnology Journal	10.1111/pbi.13088	wheat (Triticum aestivm)
Development of an Agrobacterium-delivered CRISPR/Cas9 system for wheat genome editing	Zhengzhi Zhang, Lei Hua, Ajay Gupta, David Tricoli, Keith J. Edwards, Bing Yang and Wanlong Li	2019	Plant Biotechnology Journal	10.1111/pbi.13088	wheat (Triticum aestivm)
DNA-Free Genome Editing of Brassica oleracea and B. rapa Protoplasts Using CRISPR-Cas9 Ribonucleoprotein Complexes	Jana Murovec, Katja Gucek, Borut Bohanec, Monika Avbelj and Roman Jerala	2018	Frontiers in Plant Science	10.3389/fpls.2018.01594	cabbage (Brassica oleracea), Chinese cabbage (Brassica rapa), rapeseed (Brassica napus)
An efficient DNA- and selectable-marker-free genome-editing system using zygotes in rice	Erika Toda, Narumi Koiso, Arika Takebayashi, Masako Ichikawa, Takatoshi Kiba, Keishi Osakabe, Yuriko Osakabe, Hitoshi Sakakibara, Norio Kato and Takashi Okamoto	2019	Nature Plants	https://doi.org/10.1038/s41477-019-0386-z	rice (Oryza sativa)
An efficient DNA- and selectable-marker-free genome-editing system using zygotes in rice	Erika Toda, Narumi Koiso, Arika Takebayashi, Masako Ichikawa, Takatoshi Kiba, Keishi Osakabe, Yuriko Osakabe, Hitoshi Sakakibara, Norio Kato and Takashi Okamoto	2019	Nature Plants	https://doi.org/10.1038/s41477-019-0386-z	rice (Oryza sativa)
An efficient DNA- and selectable-marker-free genome-editing system using zygotes in rice	Erika Toda, Narumi Koiso, Arika Takebayashi, Masako Ichikawa, Takatoshi Kiba, Keishi Osakabe, Yuriko Osakabe, Hitoshi Sakakibara, Norio Kato and Takashi Okamoto	2019	Nature Plants	https://doi.org/10.1038/s41477-019-0386-z	rice (Oryza sativa)
Targeted mutagenesis in cotton (Gossypium hirsutum L.) using the CRISPR/Cas9 system	Xiugui Chen, Xuke Lu, Na Shu, Shuai Wang, Junjuan Wang, Delong Wang, Lixue Guo & Wuwei Ye	2017	Scientific Reports	10.1038/srep44304	cotton (Gossypium hirsutum)
Targeted mutagenesis in cotton (Gossypium hirsutum L.) using the CRISPR/Cas9 system	Xiugui Chen, Xuke Lu, Na Shu, Shuai Wang, Junjuan Wang, Delong Wang, Lixue Guo & Wuwei Ye	2017	Scientific Reports	10.1038/srep44304	cotton (Gossypium hirsutum)
Reduced Enzymatic Browning in Potato Tubers by Specific Editing of a Polyphenol Oxidase Gene via Ribonucleoprotein Complexes Delivery of the CRISPR/Cas9 System	Matías Nicolás González, Gabriela Alejandra Massa, Mariette Andersson, Helle Turesson, Niklas Olsson, Ann-Sofie Fält, Leonardo Storani, Cecilia Andrea Décima Oneto, Per Hofvander and Sergio Enrique Feingold	2020	Frontiers in Plant Science	doi: 10.3389/fpls.2019.01649	potato (Solanum tuberosum)
High-frequency random DnA insertions upon co-delivery of CRISPR-Cas9 ribonucleoprotein and selectable marker plasmid in rice	Raviraj Banakar, Alan L. eggenberger, Keunsub Lee, David A. Wright, Karthik Murugan, Scott Zarecor, Carolyn J. Lawrence-Dill, Dipali G. Sashital & Kan Wang	2019	Scientific Reports	10.1038/s41598-019-55681-y	rice (Oryza sativa)
High-frequency random DNA insertions upon co-delivery of CRISPR-Cas9 ribonucleoprotein and selectable marker plasmid in rice	Raviraj Banakar, Alan L. eggenberger, Keunsub Lee, David A. Wright, Karthik Murugan, Scott Zarecor, Carolyn J. Lawrence-Dill, Dipali G. Sashital & Kan Wang	2019	Scientific Reports	10.1038/s41598-019-55681-y	rice (Oryza sativa)
High-frequency random DNA insertions upon co-delivery of CRISPR-Cas9 ribonucleoprotein and selectable marker plasmid in rice	Raviraj Banakar, Alan L. eggenberger, Keunsub Lee, David A. Wright, Karthik Murugan, Scott Zarecor, Carolyn J. Lawrence-Dill, Dipali G. Sashital & Kan Wang	2019	Scientific Reports	10.1038/s41598-019-55681-y	rice (Oryza sativa)
Generation of Transgene-Free Maize Male Sterile Lines Using the CRISPR/Cas9 System	Rongrong Chen, Qilong Xu, Yan Liu, Jiaojiao Zhang, Dongtao Ren, Guoying Wang and Yunjun Liu	2018	Frontiers in Plant Science	doi: 10.3389/fpls.2018.01180	maize (Zea mays)
Simultaneous site-directed mutagenesis of duplicated loci in soybean using a single guide RNA	Yuhei Kanazashi · Aya Hirose · Ippei Takahashi · Masafumi Mikami · Masaki Endo · Sakiko Hirose · Seiichi Toki · Akito Kaga · Ken Naito · Masao Ishimoto· Jun Abe · Tetsuya Yamada	2018	Plant Cell Reports	10.1007/s00299-018-2251-3	soybean (Glycine max)
Lipofection‐mediated genome editing using DNA‐free delivery of the Cas9/gRNA ribonucleoprotein into plant cells	Wusheng Liu · Mary R. Rudis · Matthew H. Cheplick · Reginald J. Millwood · Jian‐Ping Yang · Christine A. Ondzighi‐Assoume · Garrett A. Montgomery · Kellie P. Burris · Mitra Mazarei · Jonathan D. Chesnut · Charles Neal Stewart Jr.	2020	Plant Cell Reports	https://doi.org/10.1007/s00299-019-02488-w	tobacco (Nicotiana tabacum)
Lipofection‐mediated genome editing using DNA‐free delivery of the Cas9/gRNA ribonucleoprotein into plant cells	Wusheng Liu · Mary R. Rudis · Matthew H. Cheplick · Reginald J. Millwood · Jian‐Ping Yang · Christine A. Ondzighi‐Assoume · Garrett A. Montgomery · Kellie P. Burris · Mitra Mazarei · Jonathan D. Chesnut · Charles Neal Stewart Jr.	2020	Plant Cell Reports	https://doi.org/10.1007/s00299-019-02488-w	tobacco (Nicotiana tabacum)
Simultaneous targeting of duplicated genes in Petunia protoplasts for flower color modification via CRISPR‐Cas9 ribonucleoproteins	Jihyeon Yu · Luhua Tu · Saminathan Subburaj · Sangsu Bae · Geung‐Joo Lee	2021	Plant Cell Reports	https://doi.org/10.1007/s00299-020-02593-1	Petunia
PEG-Delivered CRISPR-Cas9 Ribonucleoproteins System for Gene-Editing Screening of Maize Protoplasts	Rodrigo Ribeiro Arnt Sant’Ana, Clarissa Alves Caprestano, Rubens Onofre Nodari and Sarah Zanon Agapito-Tenfen	2020	Genes	doi:10.3390/genes11091029	maize (Zea mays)
Efficient DNA-free genome editing of bread wheat using CRISPR/Cas9 ribonucleoprotein complexes	Zhen Liang, Kunling Chen, Tingdong Li, Yi Zhang, Yanpeng Wang, Qian Zhao, Jinxing Liu, Huawei Zhang, Cuimin Liu, Yidong Ran & Caixia Gao	2017	Nature Communications	DOI: 10.1038/ncomms14261	wheat (Triticum aestivm)
Efficient DNA-free genome editing of bread wheat using CRISPR/Cas9 ribonucleoprotein complexes	Zhen Liang, Kunling Chen, Tingdong Li, Yi Zhang, Yanpeng Wang, Qian Zhao, Jinxing Liu, Huawei Zhang, Cuimin Liu, Yidong Ran & Caixia Gao	2017	Nature Communications	DOI: 10.1038/ncomms14261	wheat (Triticum aestivm)
An Insight into T-DNA Integration Events in Medicago sativa	Alessandro Nicolia, Nicoletta Ferradini, Fabio Veronesi and Daniele Rosellini	2017	International Journal of Molecular Sciences	doi:10.3390/ijms18091951	alfalfa (Medicago sativa)
Transformation of wheat Triticum aestivum with the HvBADH1 transgene from hulless barley improves salinity‐stress tolerance	Pengfei Li · Jing Cai · Xiao Luo · Tianliang Chang · Jiaxing Li · Yuwei Zhao· Yao Xu	2019	Acta Physiologiae Plantarum	https://doi.org/10.1007/s11738-019-2940-8	wheat (Triticum aestivm)
Different Approaches to Produce Transgenic Virus B Resistant Chrysanthemum	Tatiana Y. Mitiouchkina, Aleksey P. Firsov, Svetlana M. Titova, Alexander S. Pushin, Olga A. Shulga and Sergey V. Dolgov	2018	Agronomy	doi:10.3390/agronomy8030028	chrysanthemum (Chrysanthemum morifolium)
Auxin independent1 (Axi1) as an endogenous gene for copy number determination in transgenic tobacco	Simara da Silva Lopes, Jéssica Fabiane da Veiga Costa, Beatriz de Almeida Barros, Andrea Almeida Carneiro and Sylvia Morais de Sousa	2020	Crop Breeding and Applied Biotechnology	http://dx.doi.org/10.1590/1984- 70332020v20n2a28	tobacco (Nicotiana tabacum)
Improved salinity tolerance and growth performance in transgenic sunflower plants via ectopic expression of a wheat antiporter gene (TaNHX2)	Ramesh Mushke · Rajesh Yarra · P. B. Kirti	2019	Molecular Biology Reports	https://doi.org/10.1007/s11033-019-05028-7	sunflower (Helianthus annuus)
A rare transgenic event of rice with Agrobacterium binary vector backbone integration at the right T-DNA border junction	Veeraputhiran Rajapriya • Pachamuthu Kannan • Ganapathi Sridevi • Karuppannan Veluthambi	2021	Journal of Plant Biochemistry and Biotechnology	https://doi.org/10.1007/s13562-021-00647-3	rice (Oryza sativa)
Overexpression of AtYUCCA6 in soybean crop results in reduced ROS production and increased drought tolerance	Jin Sol Park · Hye Jeong Kim · Hyun Suk Cho · Ho Won Jung · Joon‐Young Cha · Dae‐Jin Yun · Seon‐Woo Oh · Young‐Soo Chung	2019	Plant Biotechnology Reports	https://doi.org/10.1007/s11816-019-00527-2	soybean (Glycine max)
Fusion gene construct preparation with lectin and protease inhibitor genes against aphids and efficient genetic transformation of Brassica juncea using cotyledons explants	Sushma Rani • Vinay Sharma • Alkesh Hada • R. C. Bhattacharya • K. R. Koundal	2017	Acta Physiol Plant	DOI 10.1007/s11738-017-2415-8	Brassica juncea
OVEREXPRESSION OF SUGARCANE SUCROSE TRANSPORT 1 (SoSUT1) GENE INCREASES RICE YIELD	Cesha Ananda Putri, Bambang Soegiharto, and Parawita Dewanti	2020	Annales Bogorienses	DOI: http://dx.doi.org/10.14203/ann.bogor.2020.v24.n1.18-26	rice (Oryza sativa)
The signal peptide-like segment of hpaXm is required for its association to the cell wall in transgenic tobacco plants	Le Li, Weiguo Miao, Wenbo Liu, Shujian Zhang	2017	Plos One	DOI:10.1371/journal.pone.0170931	tobacco (Nicotiana tabacum)
Transformation of hybrid black poplar with selective and reporter genes affects leaf proteome, yet without indication of a considerable environmental hazard	Nataliia Kutsokon · Maksym Danchenko · Ludovit Skultety · Juraj Kleman · Namik Rashydov	2020	Acta Physiologiae Plantarum	https://doi.org/10.1007/s11738-020-03072-6	poplar (Populus sp.)
An optimized double T-DNA binary vector system for improved production of marker-free transgenic tobacco plants	Chunxu Leng . Bing Sun . Zheming Liu . Lei Zhang . Xiaoli Wei . Yun Zhou . Ying Meng . Yongcai Lai . Yan Dai . Zhen Zhu	2020	Biotechnol Lett	https://doi.org/10.1007/s10529-020-02797-1	tobacco (Nicotiana benthamiana)
Rapid and accurate early-stage detection of T-DNA/plant flanking sequences of resistant kumquats	Li Yang · Manman Chen · Nan Shao · Shulei Shan · Changjie Xu · Weidong Guo · Changchun Wang	2017	Plant Cell Tiss Organ Cult	DOI 10.1007/s11240-017-1174-y	kumquat (Fortunella crassifolia)
Constitutive Expression of cry3A Gene in Transgenic Potato Plants for Resistance to Colorado Potato Beetle (CPB)	Hamed Salehian & Hassan Rahnama & Sara Dezhsetan & Saeid Babaei	2021	Potato Research	https://doi.org/10.1007/s11540-021-09500-5	potato (Solanum tuberosum)
Transformation of α-EXPA1 gene leads to an improved fibre quality in Gossypium hirsutum	Amina Yaqoob, Samina Bashir, Abdul Q. Rao, Ahmad A. Shahid	2020	Plant Breeding	DOI: 10.1111/pbr.12878	cotton (Gossypium hirsutum)
Comparison of transformation frequency using the bar gene regulated by the CaMV 35S or NOS promoter in Agrobacterium-mediated soybean (Glycine max L.) transformation	Amber Testroet & Keunsub Lee & Diane Luth & Kan Wang	2017	In Vitro Cell.Dev.Biol.	DOI 10.1007/s11627-017-9810-0	soybean (Glycine max)
Overexpression of ICE1 gene in mungbean (Vigna radiata L.) for cold tolerance	Gyana Ranjan Rout · Anuradha Bansal · Dhaneswar Swain · Kundansigh Rajpalsingh Jadhao · Rahul G. Shelke · Sanjib Kumar Panda	2020	Plant Cell, Tissue and Organ Culture (PCTOC)	https://doi.org/10.1007/s11240-020-01944-w	mungbean (Vigna radiata)
Influence of transgenesis on genome variability in cucumber lines with a thaumatin II gene	Agnieszka Skarzynska • Magdalena Pawełkowicz • Wojciech Plader	2021	Physiol Mol Biol Plants	https://doi.org/10.1007/s12298-021-00990-8	cucumber
Expression of Pennisetum glaucum Eukaryotic Translational Initiation Factor 4A (PgeIF4A) Confers Improved Drought, Salinity, and Oxidative Stress Tolerance in Groundnut	Tata Santosh Rama Bhadra Rao, Juturu Vijaya Naresh, Palakolanu Sudhakar Reddy, Malireddy K. Reddy and Garladinne Mallikarjuna	2017	Frontiers in Plant Science	doi: 10.3389/fpls.2017.00453	groundnut (Arachis hypogea)
Enhanced exudation of malate in the rhizosphere due to AtALMT1 overexpression in blackgram (Vigna mungo L.) confers increased aluminium tolerance	B. Saha, D. Swain, P. Borgohain, G. R. Rout, H. Koyama & S. K. Panda	2020	Plant Biology	doi:10.1111/plb.13112	blackgram (Vigna mungo)
RepB C-terminus mutation of a pRi-repABC binary vector affects plasmid copy number in Agrobacterium and transgene copy number in plants	Zarir Vaghchhipawala, Sharon Radke, Ervin Nagy, Mary L. Russell, Susan Johnson, Stanton B. Gelvin, Larry A. Gilbertson, Xudong Ye	2018	PLOS ONE	https://doi.org/10.1371/journal.pone.0200972	canola (Brassica napus)
Comparative whole-genome and proteomics analyses of the next seed bank and the original master seed bank of MucoRice-CTB 51A line, a rice-based oral cholera vaccine	Ai Sasou, Yoshikazu Yuki, Ayaka Honma, Kotomi Sugiura, Koji Kashima, Hiroko Kozuka-Hata, Masanori Nojima, Masaaki Oyama, Shiho Kurokawa, Shinichi Maruyama, Masaharu Kuroda, Shinjiro Tanoue, Narushi Takamatsu, Kohtaro Fujihashi, Eiji Goto and Hiroshi Kiyono	2021	BMC Genomics	https://doi.org/10.1186/s12864-020-07355-7	rice (Oryza sativa)
Expression of Cry2Aa, a Bacillus thuringiensis insecticidal protein in transgenic pigeon pea confers resistance to gram pod borer, Helicoverpa armigera	Shweta Singh, Nikhil Ram Kumar, R. Maniraj, R. Lakshmikanth, K. Y. S. Rao, N. Muralimohan, T. Arulprakash, K. Karthik, N. B. Shashibhushan, T. Vinutha, Debasis Pattanayak, Prasanta K. Dash, P. Ananda Kumar & Rohini Sreevathsa	2018	Scientific Reports	DOI:10.1038/s41598-018-26358-9	pigeon pea
Re-sequencing transgenic plants revealed rearrangements at T-DNA inserts, and integration of a short T-DNA fragment, but no increase of small mutations elsewhere	Henk J. Schouten · Henri vande Geest · Sofia Papadimitriou · Marian Bemer · Jan G. Schaart · Marinus J. M. Smulders · Gabino Sanchez Perez · Elio Schijlen	2017	Plant Cell Reports	DOI 10.1007/s00299-017-2098-z	Arabidopsis thaliana
Site-directed mutagenesis by biolistic transformation efficiently generates inheritable mutations in a targeted locus in soybean somatic embryos and transgene-free descendants in the T1 generation	Kohei Adachi . Aya Hirose . Yuhei Kanazashi . Miki Hibara . Toshiyuki Hirata . Masafumi Mikami . Masaki Endo . Sakiko Hirose . Nobuyuki Maruyama . Masao Ishimoto . Jun Abe . Tetsuya Yamada	2021	Transgenic Res	https://doi.org/10.1007/s11248-020-00229-4(0123456789().,-volV() 0123458697().,-volV)	soybean (Glycine max)
