# Supplementary material for: Unintended Genomic Outcomes in Current and Next Generation GM Techniques: A Systematic Review
Source: Plants (Basel). 2022 Nov 7;11(21):2997. doi: 10.3390/plants11212997 (PMC9655061; doi:10.3390/plants11212997)
Supplement: Supplementary file 1 [file plants-11-02997-s001.zip › Online Resource S4- Analytical methods.xlsx]

## Sheet: Agrobacterium
Analytical method	Count
2-DE	1
agarose gel electrophoresis	19
atomic absorption spectrophotometer	1
bioanalyzer	1
biochemical analysis	1
bioinformatics	4
BLAST	3
Bionano genomics optical mapping	1
Bradford assay	2
cell membrane stability	1
ChIP-seq	1
DAB assay	2
ddPCR	1
disease scoring	1
dot blot	2
double antibody sandwich ELISA (DAS-ELISA)	1
EC-400L conductivity meter	1
electrical conductivity detector	1
electron microscopy	1
enzymatic antioxidant assay	1
enzymatic assays	1
flame photometey	1
fluorimeter	1
fluorometer	2
gel blot analyses and quantitative ELISA	1
genome walking	1
GFP fluorescence imaging	1
GUS histochemical assay	1
herbicide paint assay	1
hi-TAIL PCR	1
Illumina sequencing	5
immune colloidal-gold testing	1
immuno-fluorescence microscopy	1
in vitro bioassay against gram pod borer	1
insect bioassay	1
leaf disc senescence assay	1
linear ion trap-orbitrap mass spectrometer	1
lipid peroxidation analysis	1
Lowry protein assay	1
mass spectrometry	1
morpho-physiological analysis	1
NAD/NADH cycle-coupled enzyme method	1
nanoflow LC system	1
Northern blot	1
PacBio sequencing	1
PCR	30
phenotypic characterization with drought and salinity assays	1
pod bioassay against gram pod borer	1
polyacrylamide gel electrophoresis (SDS-PAGE)	6
qPCR	7
qRT-PCR	9
resistance assay	1
RT-PCR	15
RT-qPCR	1
salinity stress tolerance assay	1
Sanger sequencing	7
scanning electron microscope (SEM)	1
semi-qRT-PCR	1
Southern blot	18
spectrophotometer	6
sq-PCR	1
Statistical analysis	11
superoxide dismutase activity	1
TBARS assay	1
trypan blue staining	1
UV/visible spectrophotometry	1
Western blot	5

## Sheet: Biolistics
Analytical method	Count
Sanger sequencing	3
Illumina sequencing	2
PacBio sequencing	1
Bionano optical mapping	1
Structural variant calling	1
Data simulation	1
Copy number calculation	1
Copy number variation detection	2
BLAST	1
PCR	7
qPCR	2
RT-PCR	1
RT-qPCR	1
ddPCR	1
TAIL PCR	1
Northern blot	1
Southern blot	5
agarose gel electrophoresis	4
GUS histochemical assay	1
quantitative ELISA	2
statistical analysis	1
TCA assay	1
phosphinothricin acetyltransferase (PAT) strip assay	1
hydrogen peroxide test	1
insect bioassays	1
drought resistance test	1
field performance	1

## Sheet: CRISPR-Agro
Analytical method	Count
agarose gel electrophoresis	16
annealing at critical temperature PCR (AT-PCR)	1
bioinformatics	22
bisulfite sequencing	1
BLAST	3
Bradford protein assay	1
Cas9/gRNA RNP assay	1
Cleaved amplified polymorphic sequence (CAPS) analysis	1
fatty acid analysis using capillary gas chromatography	1
FDA staining	1
fieldwork	2
flow cytometry	1
fluorescence microscopy	2
gene co-expression analysis	1
genetic stability analysis	1
GUS histochemical assay	1
herbicide leaf-painting	1
Hi-TOM sequencing	1
HPLC-MS analysis	1
Illumina sequencing	2
Illumina targeted deep sequencing	3
in vitro digestion assay using PCR/ribonucleoprotein complex	1
iTRAQ-based proteomic analysis	1
leaf epidermal cell observation	1
mass spectrometry detection	1
near-infrared spectroscopy	1
PAT/Bar test strip	1
pathogen challenge	1
PCR	26
pollen viability analysis	1
polyacrylamide gel electrophoresis (SDS-PAGE)	2
protein and oil content analysis	1
qPCR	2
qRT-PCR	3
RE-PCR assay	2
reverse-phase high-performance liquid chromatography (RT-HPLC)	1
RT-PCR	3
RT-qPCR	1
Sanger sequencing	25
segregation analysis	2
Southern blot	1
statistical analysis	9
stereomicroscopy	2
T7 endonuclease I (T7E1) assay	2
Taqman relative quantification (delta delta CT) assay	1
transmission electron microscopy (TEM)	1
Trypan blue staining	1

## Sheet: CRISPR-Bio
Analytical method	Count
agarose gel electrophoresis	2
bioinformatics	3
cleaved amplified polymorphic sequence analysis	1
elemental analysis	1
immunoblot analysis	1
PCR	2
polyacrylamide gel electrophoresis (SDS-PAGE)	1
qPCR	1
Sanger sequencing	2
semi-quantitative RT-PCR	1
Statistical analysis	2
Western blot	1

## Sheet: CRISPR-RNP
Analytical method	Count
absorbance quantification	1
agarose gel electrophoresis	4
bioinformatics	9
Bradford assay	3
enzymatic browning assay using Pierce BCA Protein assay	1
epifluorescence microscopy	1
FDA staining	1
fluorescence microscopy	2
fluprescein diacetate staining	1
hemacytometer	2
High Resolution Fragment Analysis	1
Illumina targeted deep sequencing	3
in vitro digestion assay	1
inverted optic microscopy	1
PCR	11
PCR-RE assay	2
polyacrylamide gel electrophoresis	3
PPO activity assay using Pierce BCA protein assay kit	1
qPCR	1
Sanger sequencing	9
Statistical analysis	3
